# Supplementary material for: O26 Polysaccharides as Key Players in Enteropathogenic E. coli Immune Evasion and Vaccine Development
Source: Int J Mol Sci. 2024 Mar 1;25(5):2878. doi: 10.3390/ijms25052878 (PMC10932389; doi:10.3390/ijms25052878)
Supplement: Supplementary file 1 [file ijms-25-02878-s001.zip]

Archive with 1 entries (1 files):
- ijms-2798257-supplementary.pdf
